# Supplementary material for: Improvement of the Mechanical Properties of Silica Aerogels for Thermal Insulation Applications through a Combination of Aramid Nanofibres and Microfibres
Source: Gels. 2023 Jun 30;9(7):535. doi: 10.3390/gels9070535 (PMC10378766; doi:10.3390/gels9070535)
Supplement: Supplementary file 1 [file gels-09-00535-s001.zip]

Archive with 1 entries (1 files):
- gels-2414517-supplementary.docx
